# Supplementary material for: Three corrections for overshoot effect improved the dose for step-and-shoot intensity-modulated radiation therapy
Source: PLoS One. 2021 Apr 23;16(4):e0250243. doi: 10.1371/journal.pone.0250243 (PMC8064569; doi:10.1371/journal.pone.0250243)
Supplement: S1 Fig — (TXT) [file pone.0250243.s001.txt]

File	Rev	=	H
Treatment	=	Static
Last	Name	=	1
First	Name	=	1
Patient	ID	=	1
Number	of	Fields	=	10
Model	=	Varian	120M
Tolerance	=	0
Field	=	a1
Index	=	0
Carriage	Group	=	1
Operator	=
Collimator	=	0
Leaf	1A	=	0
Leaf	2A	=	0
Leaf	3A	=	0
Leaf	4A	=	0
Leaf	5A	=	0
Leaf	6A	=	0
Leaf	7A	=	0
Leaf	8A	=	0
Leaf	9A	=	0
Leaf	10A	=	0
Leaf	11A	=	0
Leaf	12A	=	0
Leaf	13A	=	0
Leaf	14A	=	0
Leaf	15A	=	0
Leaf	16A	=	0
Leaf	17A	=	0
Leaf	18A	=	0
Leaf	19A	=	0
Leaf	20A	=	0
Leaf	21A	=	4.5
Leaf	22A	=	4.5
Leaf	23A	=	4.5
Leaf	24A	=	4.5
Leaf	25A	=	4.5
Leaf	26A	=	4.5
Leaf	27A	=	4.5
Leaf	28A	=	4.5
Leaf	29A	=	4.5
Leaf	30A	=	4.5
Leaf	31A	=	4.5
Leaf	32A	=	4.5
Leaf	33A	=	4.5
Leaf	34A	=	4.5
Leaf	35A	=	4.5
Leaf	36A	=	4.5
Leaf	37A	=	4.5
Leaf	38A	=	4.5
Leaf	39A	=	4.5
Leaf	40A	=	4.5
Leaf	41A	=	0
Leaf	42A	=	0
Leaf	43A	=	0
Leaf	44A	=	0
Leaf	45A	=	0
Leaf	46A	=	0
Leaf	47A	=	0
Leaf	48A	=	0
Leaf	49A	=	0
Leaf	50A	=	0
Leaf	51A	=	0
Leaf	52A	=	0
Leaf	53A	=	0
Leaf	54A	=	0
Leaf	55A	=	0
Leaf	56A	=	0
Leaf	57A	=	0
Leaf	58A	=	0
Leaf	59A	=	0
Leaf	60A	=	0
Leaf	1B	=	0
Leaf	2B	=	0
Leaf	3B	=	0
Leaf	4B	=	0
Leaf	5B	=	0
Leaf	6B	=	0
Leaf	7B	=	0
Leaf	8B	=	0
Leaf	9B	=	0
Leaf	10B	=	0
Leaf	11B	=	0
Leaf	12B	=	0
Leaf	13B	=	0
Leaf	14B	=	0
Leaf	15B	=	0
Leaf	16B	=	0
Leaf	17B	=	0
Leaf	18B	=	0
Leaf	19B	=	0
Leaf	20B	=	0
Leaf	21B	=	3.5
Leaf	22B	=	3.5
Leaf	23B	=	3.5
Leaf	24B	=	3.5
Leaf	25B	=	3.5
Leaf	26B	=	3.5
Leaf	27B	=	3.5
Leaf	28B	=	3.5
Leaf	29B	=	3.5
Leaf	30B	=	3.5
Leaf	31B	=	3.5
Leaf	32B	=	3.5
Leaf	33B	=	3.5
Leaf	34B	=	3.5
Leaf	35B	=	3.5
Leaf	36B	=	3.5
Leaf	37B	=	3.5
Leaf	38B	=	3.5
Leaf	39B	=	3.5
Leaf	40B	=	3.5
Leaf	41B	=	0
Leaf	42B	=	0
Leaf	43B	=	0
Leaf	44B	=	0
Leaf	45B	=	0
Leaf	46B	=	0
Leaf	47B	=	0
Leaf	48B	=	0
Leaf	49B	=	0
Leaf	50B	=	0
Leaf	51B	=	0
Leaf	52B	=	0
Leaf	53B	=	0
Leaf	54B	=	0
Leaf	55B	=	0
Leaf	56B	=	0
Leaf	57B	=	0
Leaf	58B	=	0
Leaf	59B	=	0
Leaf	60B	=	0
Note	=	0
Shape	=	0
Magnification	=	1
Field	=	a2
Index	=	0.2
Carriage	Group	=	1
Operator	=
Collimator	=	0
Leaf	1A	=	0
Leaf	2A	=	0
Leaf	3A	=	0
Leaf	4A	=	0
Leaf	5A	=	0
Leaf	6A	=	0
Leaf	7A	=	0
Leaf	8A	=	0
Leaf	9A	=	0
Leaf	10A	=	0
Leaf	11A	=	0
Leaf	12A	=	0
Leaf	13A	=	0
Leaf	14A	=	0
Leaf	15A	=	0
Leaf	16A	=	0
Leaf	17A	=	0
Leaf	18A	=	0
Leaf	19A	=	0
Leaf	20A	=	0
Leaf	21A	=	0
Leaf	22A	=	4.5
Leaf	23A	=	4.5
Leaf	24A	=	4.5
Leaf	25A	=	4.5
Leaf	26A	=	4.5
Leaf	27A	=	4.5
Leaf	28A	=	4.5
Leaf	29A	=	4.5
Leaf	30A	=	4.5
Leaf	31A	=	4.5
Leaf	32A	=	4.5
Leaf	33A	=	4.5
Leaf	34A	=	4.5
Leaf	35A	=	4.5
Leaf	36A	=	4.5
Leaf	37A	=	4.5
Leaf	38A	=	4.5
Leaf	39A	=	4.5
Leaf	40A	=	4.5
Leaf	41A	=	0
Leaf	42A	=	0
Leaf	43A	=	0
Leaf	44A	=	0
Leaf	45A	=	0
Leaf	46A	=	0
Leaf	47A	=	0
Leaf	48A	=	0
Leaf	49A	=	0
Leaf	50A	=	0
Leaf	51A	=	0
Leaf	52A	=	0
Leaf	53A	=	0
Leaf	54A	=	0
Leaf	55A	=	0
Leaf	56A	=	0
Leaf	57A	=	0
Leaf	58A	=	0
Leaf	59A	=	0
Leaf	60A	=	0
Leaf	1B	=	0
Leaf	2B	=	0
Leaf	3B	=	0
Leaf	4B	=	0
Leaf	5B	=	0
Leaf	6B	=	0
Leaf	7B	=	0
Leaf	8B	=	0
Leaf	9B	=	0
Leaf	10B	=	0
Leaf	11B	=	0
Leaf	12B	=	0
Leaf	13B	=	0
Leaf	14B	=	0
Leaf	15B	=	0
Leaf	16B	=	0
Leaf	17B	=	0
Leaf	18B	=	0
Leaf	19B	=	0
Leaf	20B	=	3.5
Leaf	21B	=	3.5
Leaf	22B	=	3.5
Leaf	23B	=	3.5
Leaf	24B	=	3.5
Leaf	25B	=	3.5
Leaf	26B	=	3.5
Leaf	27B	=	3.5
Leaf	28B	=	3.5
Leaf	29B	=	3.5
Leaf	30B	=	3.5
Leaf	31B	=	3.5
Leaf	32B	=	3.5
Leaf	33B	=	3.5
Leaf	34B	=	3.5
Leaf	35B	=	3.5
Leaf	36B	=	3.5
Leaf	37B	=	3.5
Leaf	38B	=	3.5
Leaf	39B	=	3.5
Leaf	40B	=	3.5
Leaf	41B	=	0
Leaf	42B	=	0
Leaf	43B	=	0
Leaf	44B	=	0
Leaf	45B	=	0
Leaf	46B	=	0
Leaf	47B	=	0
Leaf	48B	=	0
Leaf	49B	=	0
Leaf	50B	=	0
Leaf	51B	=	0
Leaf	52B	=	0
Leaf	53B	=	0
Leaf	54B	=	0
Leaf	55B	=	0
Leaf	56B	=	0
Leaf	57B	=	0
Leaf	58B	=	0
Leaf	59B	=	0
Leaf	60B	=	0
Note	=	0
Shape	=	0
Magnification	=	1
Field	=	a3
Index	=	0.2
Carriage	Group	=	1
Operator	=
Collimator	=	0
Leaf	1A	=	0
Leaf	2A	=	0
Leaf	3A	=	0
Leaf	4A	=	0
Leaf	5A	=	0
Leaf	6A	=	0
Leaf	7A	=	0
Leaf	8A	=	0
Leaf	9A	=	0
Leaf	10A	=	0
Leaf	11A	=	0
Leaf	12A	=	0
Leaf	13A	=	0
Leaf	14A	=	0
Leaf	15A	=	0
Leaf	16A	=	0
Leaf	17A	=	0
Leaf	18A	=	0
Leaf	19A	=	0
Leaf	20A	=	0
Leaf	21A	=	2.5
Leaf	22A	=	2.5
Leaf	23A	=	2.5
Leaf	24A	=	2.5
Leaf	25A	=	2.5
Leaf	26A	=	2.5
Leaf	27A	=	2.5
Leaf	28A	=	2.5
Leaf	29A	=	2.5
Leaf	30A	=	2.5
Leaf	31A	=	2.5
Leaf	32A	=	2.5
Leaf	33A	=	2.5
Leaf	34A	=	2.5
Leaf	35A	=	2.5
Leaf	36A	=	2.5
Leaf	37A	=	2.5
Leaf	38A	=	2.5
Leaf	39A	=	2.5
Leaf	40A	=	2.5
Leaf	41A	=	0
Leaf	42A	=	0
Leaf	43A	=	0
Leaf	44A	=	0
Leaf	45A	=	0
Leaf	46A	=	0
Leaf	47A	=	0
Leaf	48A	=	0
Leaf	49A	=	0
Leaf	50A	=	0
Leaf	51A	=	0
Leaf	52A	=	0
Leaf	53A	=	0
Leaf	54A	=	0
Leaf	55A	=	0
Leaf	56A	=	0
Leaf	57A	=	0
Leaf	58A	=	0
Leaf	59A	=	0
Leaf	60A	=	0
Leaf	1B	=	0
Leaf	2B	=	0
Leaf	3B	=	0
Leaf	4B	=	0
Leaf	5B	=	0
Leaf	6B	=	0
Leaf	7B	=	0
Leaf	8B	=	0
Leaf	9B	=	0
Leaf	10B	=	0
Leaf	11B	=	0
Leaf	12B	=	0
Leaf	13B	=	0
Leaf	14B	=	0
Leaf	15B	=	0
Leaf	16B	=	0
Leaf	17B	=	0
Leaf	18B	=	0
Leaf	19B	=	0
Leaf	20B	=	0
Leaf	21B	=	1.5
Leaf	22B	=	1.5
Leaf	23B	=	1.5
Leaf	24B	=	1.5
Leaf	25B	=	1.5
Leaf	26B	=	1.5
Leaf	27B	=	1.5
Leaf	28B	=	1.5
Leaf	29B	=	1.5
Leaf	30B	=	1.5
Leaf	31B	=	1.5
Leaf	32B	=	1.5
Leaf	33B	=	1.5
Leaf	34B	=	1.5
Leaf	35B	=	1.5
Leaf	36B	=	1.5
Leaf	37B	=	1.5
Leaf	38B	=	1.5
Leaf	39B	=	1.5
Leaf	40B	=	1.5
Leaf	41B	=	0
Leaf	42B	=	0
Leaf	43B	=	0
Leaf	44B	=	0
Leaf	45B	=	0
Leaf	46B	=	0
Leaf	47B	=	0
Leaf	48B	=	0
Leaf	49B	=	0
Leaf	50B	=	0
Leaf	51B	=	0
Leaf	52B	=	0
Leaf	53B	=	0
Leaf	54B	=	0
Leaf	55B	=	0
Leaf	56B	=	0
Leaf	57B	=	0
Leaf	58B	=	0
Leaf	59B	=	0
Leaf	60B	=	0
Note	=	0
Shape	=	0
Magnification	=	1
Field	=	a4
Index	=	0.4
Carriage	Group	=	1
Operator	=
Collimator	=	0
Leaf	1A	=	0
Leaf	2A	=	0
Leaf	3A	=	0
Leaf	4A	=	0
Leaf	5A	=	0
Leaf	6A	=	0
Leaf	7A	=	0
Leaf	8A	=	0
Leaf	9A	=	0
Leaf	10A	=	0
Leaf	11A	=	0
Leaf	12A	=	0
Leaf	13A	=	0
Leaf	14A	=	0
Leaf	15A	=	0
Leaf	16A	=	0
Leaf	17A	=	0
Leaf	18A	=	0
Leaf	19A	=	0
Leaf	20A	=	0
Leaf	21A	=	2.5
Leaf	22A	=	2.5
Leaf	23A	=	2.5
Leaf	24A	=	2.5
Leaf	25A	=	2.5
Leaf	26A	=	2.5
Leaf	27A	=	2.5
Leaf	28A	=	2.5
Leaf	29A	=	2.5
Leaf	30A	=	2.5
Leaf	31A	=	2.5
Leaf	32A	=	2.5
Leaf	33A	=	2.5
Leaf	34A	=	2.5
Leaf	35A	=	2.5
Leaf	36A	=	2.5
Leaf	37A	=	2.5
Leaf	38A	=	2.5
Leaf	39A	=	2.5
Leaf	40A	=	2.5
Leaf	41A	=	0
Leaf	42A	=	0
Leaf	43A	=	0
Leaf	44A	=	0
Leaf	45A	=	0
Leaf	46A	=	0
Leaf	47A	=	0
Leaf	48A	=	0
Leaf	49A	=	0
Leaf	50A	=	0
Leaf	51A	=	0
Leaf	52A	=	0
Leaf	53A	=	0
Leaf	54A	=	0
Leaf	55A	=	0
Leaf	56A	=	0
Leaf	57A	=	0
Leaf	58A	=	0
Leaf	59A	=	0
Leaf	60A	=	0
Leaf	1B	=	0
Leaf	2B	=	0
Leaf	3B	=	0
Leaf	4B	=	0
Leaf	5B	=	0
Leaf	6B	=	0
Leaf	7B	=	0
Leaf	8B	=	0
Leaf	9B	=	0
Leaf	10B	=	0
Leaf	11B	=	0
Leaf	12B	=	0
Leaf	13B	=	0
Leaf	14B	=	0
Leaf	15B	=	0
Leaf	16B	=	0
Leaf	17B	=	0
Leaf	18B	=	0
Leaf	19B	=	0
Leaf	20B	=	0
Leaf	21B	=	1.5
Leaf	22B	=	1.5
Leaf	23B	=	1.5
Leaf	24B	=	1.5
Leaf	25B	=	1.5
Leaf	26B	=	1.5
Leaf	27B	=	1.5
Leaf	28B	=	1.5
Leaf	29B	=	1.5
Leaf	30B	=	1.5
Leaf	31B	=	1.5
Leaf	32B	=	1.5
Leaf	33B	=	1.5
Leaf	34B	=	1.5
Leaf	35B	=	1.5
Leaf	36B	=	1.5
Leaf	37B	=	1.5
Leaf	38B	=	1.5
Leaf	39B	=	1.5
Leaf	40B	=	1.5
Leaf	41B	=	0
Leaf	42B	=	0
Leaf	43B	=	0
Leaf	44B	=	0
Leaf	45B	=	0
Leaf	46B	=	0
Leaf	47B	=	0
Leaf	48B	=	0
Leaf	49B	=	0
Leaf	50B	=	0
Leaf	51B	=	0
Leaf	52B	=	0
Leaf	53B	=	0
Leaf	54B	=	0
Leaf	55B	=	0
Leaf	56B	=	0
Leaf	57B	=	0
Leaf	58B	=	0
Leaf	59B	=	0
Leaf	60B	=	0
Note	=	0
Shape	=	0
Magnification	=	1
Field	=	a5
Index	=	0.4
Carriage	Group	=	1
Operator	=
Collimator	=	0
Leaf	1A	=	0
Leaf	2A	=	0
Leaf	3A	=	0
Leaf	4A	=	0
Leaf	5A	=	0
Leaf	6A	=	0
Leaf	7A	=	0
Leaf	8A	=	0
Leaf	9A	=	0
Leaf	10A	=	0
Leaf	11A	=	0
Leaf	12A	=	0
Leaf	13A	=	0
Leaf	14A	=	0
Leaf	15A	=	0
Leaf	16A	=	0
Leaf	17A	=	0
Leaf	18A	=	0
Leaf	19A	=	0
Leaf	20A	=	0
Leaf	21A	=	0.5
Leaf	22A	=	0.5
Leaf	23A	=	0.5
Leaf	24A	=	0.5
Leaf	25A	=	0.5
Leaf	26A	=	0.5
Leaf	27A	=	0.5
Leaf	28A	=	0.5
Leaf	29A	=	0.5
Leaf	30A	=	0.5
Leaf	31A	=	0.5
Leaf	32A	=	0.5
Leaf	33A	=	0.5
Leaf	34A	=	0.5
Leaf	35A	=	0.5
Leaf	36A	=	0.5
Leaf	37A	=	0.5
Leaf	38A	=	0.5
Leaf	39A	=	0.5
Leaf	40A	=	0.5
Leaf	41A	=	0
Leaf	42A	=	0
Leaf	43A	=	0
Leaf	44A	=	0
Leaf	45A	=	0
Leaf	46A	=	0
Leaf	47A	=	0
Leaf	48A	=	0
Leaf	49A	=	0
Leaf	50A	=	0
Leaf	51A	=	0
Leaf	52A	=	0
Leaf	53A	=	0
Leaf	54A	=	0
Leaf	55A	=	0
Leaf	56A	=	0
Leaf	57A	=	0
Leaf	58A	=	0
Leaf	59A	=	0
Leaf	60A	=	0
Leaf	1B	=	0
Leaf	2B	=	0
Leaf	3B	=	0
Leaf	4B	=	0
Leaf	5B	=	0
Leaf	6B	=	0
Leaf	7B	=	0
Leaf	8B	=	0
Leaf	9B	=	0
Leaf	10B	=	0
Leaf	11B	=	0
Leaf	12B	=	0
Leaf	13B	=	0
Leaf	14B	=	0
Leaf	15B	=	0
Leaf	16B	=	0
Leaf	17B	=	0
Leaf	18B	=	0
Leaf	19B	=	0
Leaf	20B	=	0
Leaf	21B	=	-0.5
Leaf	22B	=	-0.5
Leaf	23B	=	-0.5
Leaf	24B	=	-0.5
Leaf	25B	=	-0.5
Leaf	26B	=	-0.5
Leaf	27B	=	-0.5
Leaf	28B	=	-0.5
Leaf	29B	=	-0.5
Leaf	30B	=	-0.5
Leaf	31B	=	-0.5
Leaf	32B	=	-0.5
Leaf	33B	=	-0.5
Leaf	34B	=	-0.5
Leaf	35B	=	-0.5
Leaf	36B	=	-0.5
Leaf	37B	=	-0.5
Leaf	38B	=	-0.5
Leaf	39B	=	-0.5
Leaf	40B	=	-0.5
Leaf	41B	=	0
Leaf	42B	=	0
Leaf	43B	=	0
Leaf	44B	=	0
Leaf	45B	=	0
Leaf	46B	=	0
Leaf	47B	=	0
Leaf	48B	=	0
Leaf	49B	=	0
Leaf	50B	=	0
Leaf	51B	=	0
Leaf	52B	=	0
Leaf	53B	=	0
Leaf	54B	=	0
Leaf	55B	=	0
Leaf	56B	=	0
Leaf	57B	=	0
Leaf	58B	=	0
Leaf	59B	=	0
Leaf	60B	=	0
Note	=	0
Shape	=	0
Magnification	=	1
Field	=	a6
Index	=	0.6
Carriage	Group	=	1
Operator	=
Collimator	=	0
Leaf	1A	=	0
Leaf	2A	=	0
Leaf	3A	=	0
Leaf	4A	=	0
Leaf	5A	=	0
Leaf	6A	=	0
Leaf	7A	=	0
Leaf	8A	=	0
Leaf	9A	=	0
Leaf	10A	=	0
Leaf	11A	=	0
Leaf	12A	=	0
Leaf	13A	=	0
Leaf	14A	=	0
Leaf	15A	=	0
Leaf	16A	=	0
Leaf	17A	=	0
Leaf	18A	=	0
Leaf	19A	=	0
Leaf	20A	=	0
Leaf	21A	=	0.5
Leaf	22A	=	0.5
Leaf	23A	=	0.5
Leaf	24A	=	0.5
Leaf	25A	=	0.5
Leaf	26A	=	0.5
Leaf	27A	=	0.5
Leaf	28A	=	0.5
Leaf	29A	=	0.5
Leaf	30A	=	0.5
Leaf	31A	=	0.5
Leaf	32A	=	0.5
Leaf	33A	=	0.5
Leaf	34A	=	0.5
Leaf	35A	=	0.5
Leaf	36A	=	0.5
Leaf	37A	=	0.5
Leaf	38A	=	0.5
Leaf	39A	=	0.5
Leaf	40A	=	0.5
Leaf	41A	=	0
Leaf	42A	=	0
Leaf	43A	=	0
Leaf	44A	=	0
Leaf	45A	=	0
Leaf	46A	=	0
Leaf	47A	=	0
Leaf	48A	=	0
Leaf	49A	=	0
Leaf	50A	=	0
Leaf	51A	=	0
Leaf	52A	=	0
Leaf	53A	=	0
Leaf	54A	=	0
Leaf	55A	=	0
Leaf	56A	=	0
Leaf	57A	=	0
Leaf	58A	=	0
Leaf	59A	=	0
Leaf	60A	=	0
Leaf	1B	=	0
Leaf	2B	=	0
Leaf	3B	=	0
Leaf	4B	=	0
Leaf	5B	=	0
Leaf	6B	=	0
Leaf	7B	=	0
Leaf	8B	=	0
Leaf	9B	=	0
Leaf	10B	=	0
Leaf	11B	=	0
Leaf	12B	=	0
Leaf	13B	=	0
Leaf	14B	=	0
Leaf	15B	=	0
Leaf	16B	=	0
Leaf	17B	=	0
Leaf	18B	=	0
Leaf	19B	=	0
Leaf	20B	=	0
Leaf	21B	=	-0.5
Leaf	22B	=	-0.5
Leaf	23B	=	-0.5
Leaf	24B	=	-0.5
Leaf	25B	=	-0.5
Leaf	26B	=	-0.5
Leaf	27B	=	-0.5
Leaf	28B	=	-0.5
Leaf	29B	=	-0.5
Leaf	30B	=	-0.5
Leaf	31B	=	-0.5
Leaf	32B	=	-0.5
Leaf	33B	=	-0.5
Leaf	34B	=	-0.5
Leaf	35B	=	-0.5
Leaf	36B	=	-0.5
Leaf	37B	=	-0.5
Leaf	38B	=	-0.5
Leaf	39B	=	-0.5
Leaf	40B	=	-0.5
Leaf	41B	=	0
Leaf	42B	=	0
Leaf	43B	=	0
Leaf	44B	=	0
Leaf	45B	=	0
Leaf	46B	=	0
Leaf	47B	=	0
Leaf	48B	=	0
Leaf	49B	=	0
Leaf	50B	=	0
Leaf	51B	=	0
Leaf	52B	=	0
Leaf	53B	=	0
Leaf	54B	=	0
Leaf	55B	=	0
Leaf	56B	=	0
Leaf	57B	=	0
Leaf	58B	=	0
Leaf	59B	=	0
Leaf	60B	=	0
Note	=	0
Shape	=	0
Magnification	=	1
Field	=	a7
Index	=	0.6
Carriage	Group	=	1
Operator	=
Collimator	=	0
Leaf	1A	=	0
Leaf	2A	=	0
Leaf	3A	=	0
Leaf	4A	=	0
Leaf	5A	=	0
Leaf	6A	=	0
Leaf	7A	=	0
Leaf	8A	=	0
Leaf	9A	=	0
Leaf	10A	=	0
Leaf	11A	=	0
Leaf	12A	=	0
Leaf	13A	=	0
Leaf	14A	=	0
Leaf	15A	=	0
Leaf	16A	=	0
Leaf	17A	=	0
Leaf	18A	=	0
Leaf	19A	=	0
Leaf	20A	=	0
Leaf	21A	=	-1.5
Leaf	22A	=	-1.5
Leaf	23A	=	-1.5
Leaf	24A	=	-1.5
Leaf	25A	=	-1.5
Leaf	26A	=	-1.5
Leaf	27A	=	-1.5
Leaf	28A	=	-1.5
Leaf	29A	=	-1.5
Leaf	30A	=	-1.5
Leaf	31A	=	-1.5
Leaf	32A	=	-1.5
Leaf	33A	=	-1.5
Leaf	34A	=	-1.5
Leaf	35A	=	-1.5
Leaf	36A	=	-1.5
Leaf	37A	=	-1.5
Leaf	38A	=	-1.5
Leaf	39A	=	-1.5
Leaf	40A	=	-1.5
Leaf	41A	=	0
Leaf	42A	=	0
Leaf	43A	=	0
Leaf	44A	=	0
Leaf	45A	=	0
Leaf	46A	=	0
Leaf	47A	=	0
Leaf	48A	=	0
Leaf	49A	=	0
Leaf	50A	=	0
Leaf	51A	=	0
Leaf	52A	=	0
Leaf	53A	=	0
Leaf	54A	=	0
Leaf	55A	=	0
Leaf	56A	=	0
Leaf	57A	=	0
Leaf	58A	=	0
Leaf	59A	=	0
Leaf	60A	=	0
Leaf	1B	=	0
Leaf	2B	=	0
Leaf	3B	=	0
Leaf	4B	=	0
Leaf	5B	=	0
Leaf	6B	=	0
Leaf	7B	=	0
Leaf	8B	=	0
Leaf	9B	=	0
Leaf	10B	=	0
Leaf	11B	=	0
Leaf	12B	=	0
Leaf	13B	=	0
Leaf	14B	=	0
Leaf	15B	=	0
Leaf	16B	=	0
Leaf	17B	=	0
Leaf	18B	=	0
Leaf	19B	=	0
Leaf	20B	=	0
Leaf	21B	=	-2.5
Leaf	22B	=	-2.5
Leaf	23B	=	-2.5
Leaf	24B	=	-2.5
Leaf	25B	=	-2.5
Leaf	26B	=	-2.5
Leaf	27B	=	-2.5
Leaf	28B	=	-2.5
Leaf	29B	=	-2.5
Leaf	30B	=	-2.5
Leaf	31B	=	-2.5
Leaf	32B	=	-2.5
Leaf	33B	=	-2.5
Leaf	34B	=	-2.5
Leaf	35B	=	-2.5
Leaf	36B	=	-2.5
Leaf	37B	=	-2.5
Leaf	38B	=	-2.5
Leaf	39B	=	-2.5
Leaf	40B	=	-2.5
Leaf	41B	=	0
Leaf	42B	=	0
Leaf	43B	=	0
Leaf	44B	=	0
Leaf	45B	=	0
Leaf	46B	=	0
Leaf	47B	=	0
Leaf	48B	=	0
Leaf	49B	=	0
Leaf	50B	=	0
Leaf	51B	=	0
Leaf	52B	=	0
Leaf	53B	=	0
Leaf	54B	=	0
Leaf	55B	=	0
Leaf	56B	=	0
Leaf	57B	=	0
Leaf	58B	=	0
Leaf	59B	=	0
Leaf	60B	=	0
Note	=	0
Shape	=	0
Magnification	=	1
Field	=	a8
Index	=	0.8
Carriage	Group	=	1
Operator	=
Collimator	=	0
Leaf	1A	=	0
Leaf	2A	=	0
Leaf	3A	=	0
Leaf	4A	=	0
Leaf	5A	=	0
Leaf	6A	=	0
Leaf	7A	=	0
Leaf	8A	=	0
Leaf	9A	=	0
Leaf	10A	=	0
Leaf	11A	=	0
Leaf	12A	=	0
Leaf	13A	=	0
Leaf	14A	=	0
Leaf	15A	=	0
Leaf	16A	=	0
Leaf	17A	=	0
Leaf	18A	=	0
Leaf	19A	=	0
Leaf	20A	=	0
Leaf	21A	=	-1.5
Leaf	22A	=	-1.5
Leaf	23A	=	-1.5
Leaf	24A	=	-1.5
Leaf	25A	=	-1.5
Leaf	26A	=	-1.5
Leaf	27A	=	-1.5
Leaf	28A	=	-1.5
Leaf	29A	=	-1.5
Leaf	30A	=	-1.5
Leaf	31A	=	-1.5
Leaf	32A	=	-1.5
Leaf	33A	=	-1.5
Leaf	34A	=	-1.5
Leaf	35A	=	-1.5
Leaf	36A	=	-1.5
Leaf	37A	=	-1.5
Leaf	38A	=	-1.5
Leaf	39A	=	-1.5
Leaf	40A	=	-1.5
Leaf	41A	=	0
Leaf	42A	=	0
Leaf	43A	=	0
Leaf	44A	=	0
Leaf	45A	=	0
Leaf	46A	=	0
Leaf	47A	=	0
Leaf	48A	=	0
Leaf	49A	=	0
Leaf	50A	=	0
Leaf	51A	=	0
Leaf	52A	=	0
Leaf	53A	=	0
Leaf	54A	=	0
Leaf	55A	=	0
Leaf	56A	=	0
Leaf	57A	=	0
Leaf	58A	=	0
Leaf	59A	=	0
Leaf	60A	=	0
Leaf	1B	=	0
Leaf	2B	=	0
Leaf	3B	=	0
Leaf	4B	=	0
Leaf	5B	=	0
Leaf	6B	=	0
Leaf	7B	=	0
Leaf	8B	=	0
Leaf	9B	=	0
Leaf	10B	=	0
Leaf	11B	=	0
Leaf	12B	=	0
Leaf	13B	=	0
Leaf	14B	=	0
Leaf	15B	=	0
Leaf	16B	=	0
Leaf	17B	=	0
Leaf	18B	=	0
Leaf	19B	=	0
Leaf	20B	=	0
Leaf	21B	=	-2.5
Leaf	22B	=	-2.5
Leaf	23B	=	-2.5
Leaf	24B	=	-2.5
Leaf	25B	=	-2.5
Leaf	26B	=	-2.5
Leaf	27B	=	-2.5
Leaf	28B	=	-2.5
Leaf	29B	=	-2.5
Leaf	30B	=	-2.5
Leaf	31B	=	-2.5
Leaf	32B	=	-2.5
Leaf	33B	=	-2.5
Leaf	34B	=	-2.5
Leaf	35B	=	-2.5
Leaf	36B	=	-2.5
Leaf	37B	=	-2.5
Leaf	38B	=	-2.5
Leaf	39B	=	-2.5
Leaf	40B	=	-2.5
Leaf	41B	=	0
Leaf	42B	=	0
Leaf	43B	=	0
Leaf	44B	=	0
Leaf	45B	=	0
Leaf	46B	=	0
Leaf	47B	=	0
Leaf	48B	=	0
Leaf	49B	=	0
Leaf	50B	=	0
Leaf	51B	=	0
Leaf	52B	=	0
Leaf	53B	=	0
Leaf	54B	=	0
Leaf	55B	=	0
Leaf	56B	=	0
Leaf	57B	=	0
Leaf	58B	=	0
Leaf	59B	=	0
Leaf	60B	=	0
Note	=	0
Shape	=	0
Magnification	=	1
Field	=	a9
Index	=	0.8
Carriage	Group	=	1
Operator	=
Collimator	=	0
Leaf	1A	=	0
Leaf	2A	=	0
Leaf	3A	=	0
Leaf	4A	=	0
Leaf	5A	=	0
Leaf	6A	=	0
Leaf	7A	=	0
Leaf	8A	=	0
Leaf	9A	=	0
Leaf	10A	=	0
Leaf	11A	=	0
Leaf	12A	=	0
Leaf	13A	=	0
Leaf	14A	=	0
Leaf	15A	=	0
Leaf	16A	=	0
Leaf	17A	=	0
Leaf	18A	=	0
Leaf	19A	=	0
Leaf	20A	=	0
Leaf	21A	=	-3.5
Leaf	22A	=	-3.5
Leaf	23A	=	-3.5
Leaf	24A	=	-3.5
Leaf	25A	=	-3.5
Leaf	26A	=	-3.5
Leaf	27A	=	-3.5
Leaf	28A	=	-3.5
Leaf	29A	=	-3.5
Leaf	30A	=	-3.5
Leaf	31A	=	-3.5
Leaf	32A	=	-3.5
Leaf	33A	=	-3.5
Leaf	34A	=	-3.5
Leaf	35A	=	-3.5
Leaf	36A	=	-3.5
Leaf	37A	=	-3.5
Leaf	38A	=	-3.5
Leaf	39A	=	-3.5
Leaf	40A	=	-3.5
Leaf	41A	=	0
Leaf	42A	=	0
Leaf	43A	=	0
Leaf	44A	=	0
Leaf	45A	=	0
Leaf	46A	=	0
Leaf	47A	=	0
Leaf	48A	=	0
Leaf	49A	=	0
Leaf	50A	=	0
Leaf	51A	=	0
Leaf	52A	=	0
Leaf	53A	=	0
Leaf	54A	=	0
Leaf	55A	=	0
Leaf	56A	=	0
Leaf	57A	=	0
Leaf	58A	=	0
Leaf	59A	=	0
Leaf	60A	=	0
Leaf	1B	=	0
Leaf	2B	=	0
Leaf	3B	=	0
Leaf	4B	=	0
Leaf	5B	=	0
Leaf	6B	=	0
Leaf	7B	=	0
Leaf	8B	=	0
Leaf	9B	=	0
Leaf	10B	=	0
Leaf	11B	=	0
Leaf	12B	=	0
Leaf	13B	=	0
Leaf	14B	=	0
Leaf	15B	=	0
Leaf	16B	=	0
Leaf	17B	=	0
Leaf	18B	=	0
Leaf	19B	=	0
Leaf	20B	=	0
Leaf	21B	=	-4.5
Leaf	22B	=	-4.5
Leaf	23B	=	-4.5
Leaf	24B	=	-4.5
Leaf	25B	=	-4.5
Leaf	26B	=	-4.5
Leaf	27B	=	-4.5
Leaf	28B	=	-4.5
Leaf	29B	=	-4.5
Leaf	30B	=	-4.5
Leaf	31B	=	-4.5
Leaf	32B	=	-4.5
Leaf	33B	=	-4.5
Leaf	34B	=	-4.5
Leaf	35B	=	-4.5
Leaf	36B	=	-4.5
Leaf	37B	=	-4.5
Leaf	38B	=	-4.5
Leaf	39B	=	-4.5
Leaf	40B	=	-4.5
Leaf	41B	=	0
Leaf	42B	=	0
Leaf	43B	=	0
Leaf	44B	=	0
Leaf	45B	=	0
Leaf	46B	=	0
Leaf	47B	=	0
Leaf	48B	=	0
Leaf	49B	=	0
Leaf	50B	=	0
Leaf	51B	=	0
Leaf	52B	=	0
Leaf	53B	=	0
Leaf	54B	=	0
Leaf	55B	=	0
Leaf	56B	=	0
Leaf	57B	=	0
Leaf	58B	=	0
Leaf	59B	=	0
Leaf	60B	=	0
Note	=	0
Shape	=	0
Magnification	=	1
Field	=	a10
Index	=	1
Carriage	Group	=	1
Operator	=
Collimator	=	0
Leaf	1A	=	0
Leaf	2A	=	0
Leaf	3A	=	0
Leaf	4A	=	0
Leaf	5A	=	0
Leaf	6A	=	0
Leaf	7A	=	0
Leaf	8A	=	0
Leaf	9A	=	0
Leaf	10A	=	0
Leaf	11A	=	0
Leaf	12A	=	0
Leaf	13A	=	0
Leaf	14A	=	0
Leaf	15A	=	0
Leaf	16A	=	0
Leaf	17A	=	0
Leaf	18A	=	0
Leaf	19A	=	0
Leaf	20A	=	0
Leaf	21A	=	-3.5
Leaf	22A	=	-3.5
Leaf	23A	=	-3.5
Leaf	24A	=	-3.5
Leaf	25A	=	-3.5
Leaf	26A	=	-3.5
Leaf	27A	=	-3.5
Leaf	28A	=	-3.5
Leaf	29A	=	-3.5
Leaf	30A	=	-3.5
Leaf	31A	=	-3.5
Leaf	32A	=	-3.5
Leaf	33A	=	-3.5
Leaf	34A	=	-3.5
Leaf	35A	=	-3.5
Leaf	36A	=	-3.5
Leaf	37A	=	-3.5
Leaf	38A	=	-3.5
Leaf	39A	=	-3.5
Leaf	40A	=	-3.5
Leaf	41A	=	0
Leaf	42A	=	0
Leaf	43A	=	0
Leaf	44A	=	0
Leaf	45A	=	0
Leaf	46A	=	0
Leaf	47A	=	0
Leaf	48A	=	0
Leaf	49A	=	0
Leaf	50A	=	0
Leaf	51A	=	0
Leaf	52A	=	0
Leaf	53A	=	0
Leaf	54A	=	0
Leaf	55A	=	0
Leaf	56A	=	0
Leaf	57A	=	0
Leaf	58A	=	0
Leaf	59A	=	0
Leaf	60A	=	0
Leaf	1B	=	0
Leaf	2B	=	0
Leaf	3B	=	0
Leaf	4B	=	0
Leaf	5B	=	0
Leaf	6B	=	0
Leaf	7B	=	0
Leaf	8B	=	0
Leaf	9B	=	0
Leaf	10B	=	0
Leaf	11B	=	0
Leaf	12B	=	0
Leaf	13B	=	0
Leaf	14B	=	0
Leaf	15B	=	0
Leaf	16B	=	0
Leaf	17B	=	0
Leaf	18B	=	0
Leaf	19B	=	0
Leaf	20B	=	0
Leaf	21B	=	-4.5
Leaf	22B	=	-4.5
Leaf	23B	=	-4.5
Leaf	24B	=	-4.5
Leaf	25B	=	-4.5
Leaf	26B	=	-4.5
Leaf	27B	=	-4.5
Leaf	28B	=	-4.5
Leaf	29B	=	-4.5
Leaf	30B	=	-4.5
Leaf	31B	=	-4.5
Leaf	32B	=	-4.5
Leaf	33B	=	-4.5
Leaf	34B	=	-4.5
Leaf	35B	=	-4.5
Leaf	36B	=	-4.5
Leaf	37B	=	-4.5
Leaf	38B	=	-4.5
Leaf	39B	=	-4.5
Leaf	40B	=	-4.5
Leaf	41B	=	0
Leaf	42B	=	0
Leaf	43B	=	0
Leaf	44B	=	0
Leaf	45B	=	0
Leaf	46B	=	0
Leaf	47B	=	0
Leaf	48B	=	0
Leaf	49B	=	0
Leaf	50B	=	0
Leaf	51B	=	0
Leaf	52B	=	0
Leaf	53B	=	0
Leaf	54B	=	0
Leaf	55B	=	0
Leaf	56B	=	0
Leaf	57B	=	0
Leaf	58B	=	0
Leaf	59B	=	0
Leaf	60B	=	0
Note	=	0
Shape	=	0
Magnification	=	1
