# Supplementary material for: Three corrections for overshoot effect improved the dose for step-and-shoot intensity-modulated radiation therapy
Source: PLoS One. 2021 Apr 23;16(4):e0250243. doi: 10.1371/journal.pone.0250243 (PMC8064569; doi:10.1371/journal.pone.0250243)
Supplement: S2 Table — (XLSX) [file pone.0250243.s005.xlsx]

## Sheet: Relative dose
1 MU/segment
		Position (cm)	Dose Rate (MU/min)
			100	200	300	400	500	600
		-6	3.00694	6.06287	1.95122	1.83346	1.1592	5.86854
		-5.5	4.39476	7.63473	3.65854	3.43774	3.47759	7.51174
		-5	9.48342	11.6766	9.7561	9.62567	9.50541	13.615
		-4.5	62.2205	66.9162	80.2439	73.3384	73.2612	90.3756
		-4	104.549	110.928	137.805	125.821	126.121	152.113
		-3.5	78.4117	83.982	102.195	93.5065	93.8949	112.676
		-3	33.5389	36.6018	35.8537	34.3774	36.3988	38.2629
		-2.5	82.1126	84.2066	74.3902	78.3804	92.272	79.5775
		-2	102.005	104.416	92.1951	99.2361	117.311	97.4178
		-1.5	71.01	74.3263	65.8537	70.5882	82.5348	69.7183
		-1	29.1442	32.3353	28.7805	28.6478	29.2117	28.8732
		-0.5	74.4796	77.9192	76.5854	75.1719	65.3787	77.9343
		0	96.2221	100.15	100.244	98.3193	85.3168	100.235
		0.5	72.8604	76.5719	76.0976	74.4843	65.3787	77.4648
		1	33.3076	34.8054	33.6585	32.5439	29.9073	34.0376
		1.5	78.8743	74.7754	80.9756	76.7762	72.5657	78.8732
		2	101.773	95.4341	107.561	102.445	97.3725	102.347
		2.5	76.5613	72.979	81.7073	77.6929	73.7249	78.4038
		3	31.2259	32.3353	29.0244	26.1268	25.5023	26.7606
		3.5	68.0031	67.3653	57.8049	44.4614	45.9042	39.6714
	Last segegment	4	86.9699	86.4521	74.6341	57.0665	59.119	48.5915
		4.5	47.8797	47.8293	42.1951	31.6272	33.153	28.169
		5	7.8643	10.3293	5.85366	4.81283	4.17311	6.57277
		5.5	4.16345	6.73653	2.68293	1.83346	1.39104	3.99061
		6	2.77564	5.83832	0.97561	0.229183	0.695518	3.28638
2 MU/segment
		Position (cm)	Dose Rate (MU/min)
			100	200	300	400	500	600
		-6	3.15053	4.85362	2.2179	2.47253	2.53012	4.2171
		-5.5	4.43407	5.66256	3.73541	3.76766	4.21687	5.6228
		-5	9.2182	10.5162	8.75486	9.06593	10	10.6599
		-4.5	61.2602	65.0616	64.4358	68.6421	75.4217	72.6279
		-4	101.517	107.011	108.56	115.856	126.627	121.945
		-3.5	75.0292	79.6225	81.3619	86.7739	93.8554	90.5506
		-3	32.2054	34.0909	32.5681	33.9089	34.4578	34.0882
		-2.5	78.6464	81.3559	79.8444	80.1805	78.4337	78.1335
		-2	98.7165	101.81	101.323	102.08	99.5181	98.2819
		-1.5	70.0117	72.9199	72.8405	73.9403	71.5663	70.8708
		-1	28.9382	30.2773	28.716	29.5526	28.1928	28.5826
		-0.5	76.196	75.1156	74.1245	77.0016	71.4458	76.9621
		0	99.7666	97.6502	97.821	102.08	93.7349	100.625
		0.5	75.7293	74.7689	75.1751	78.2967	72.5301	77.1964
		1	33.2555	33.6287	32.2179	32.0251	32.5301	32.9168
		1.5	77.5963	76.3867	75.642	72.0565	79.759	76.3764
		2	101.517	100.539	100.856	95.8399	106.747	101.093
		2.5	77.8296	77.1957	78.4436	74.7645	82.4096	78.485
		3	31.5053	32.0108	29.4163	28.6107	29.6386	29.2854
		3.5	70.245	69.5686	61.0506	59.5761	58.3133	55.408
	Last segegment	4	92.5321	90.832	81.0117	79.2386	77.4699	72.0422
		4.5	52.8588	52.3498	47.393	46.2716	44.9398	42.8739
		5	8.16803	9.36055	6.6537	6.24019	6.14458	7.0285
		5.5	4.43407	5.547	3.15175	3.17896	2.77108	3.98282
		6	3.03384	4.6225	1.98444	1.88383	1.68675	2.92854
3 MU/segment
		Position (cm)	Dose Rate (MU/min)
			100	200	300	400	500	600
		-6	3.43929	4.18065	4.12558	2.50065	2.5013	3.91747
		-5.5	4.53361	5.57419	5.21536	4.1417	4.14278	5.40611
		-5	9.14539	9.75484	9.88583	8.83042	8.67639	10.1854
		-4.5	59.7968	61.3935	64.2968	63.3759	63.8614	69.5743
		-4	100.443	102.736	106.954	108.622	109.198	119.248
		-3.5	75.0391	77.0323	79.9429	81.8963	82.543	89.3967
		-3	32.0479	32.5936	32.6933	32.5085	32.6733	33.5336
		-2.5	78.8692	78.5807	78.5418	77.9891	78.8692	76.9391
		-2	100.208	99.329	99.6367	100.182	101.225	98.2502
		-1.5	71.9906	72.0774	71.9253	73.144	73.5539	71.4547
		-1	29.234	30.0387	30.0467	29.0701	28.9213	28.9109
		-0.5	75.9771	76.3355	78.0747	75.1758	73.4758	76.469
		0	99.9739	99.871	101.894	99.8698	97.3945	100.757
		0.5	76.2897	76.5677	77.8412	77.1295	75.1954	77.9577
		1	33.1423	33.6	33.0047	32.3522	32.2824	32.8284
		1.5	76.0552	76.6452	75.1946	74.6288	75.8207	76.0773
		2	99.8176	100.8	98.4691	99.9479	101.381	100.992
		2.5	76.9151	77.8839	75.973	77.8328	78.7129	78.5845
		3	31.6571	32.129	30.6694	29.6171	29.3121	29.381
		3.5	72.2251	70.7613	67.177	62.907	61.4382	57.9786
	Last segegment	4	95.5185	93.4452	88.8168	83.6155	81.5268	75.7639
		4.5	54.9505	54.3484	51.5309	49.3879	48.1501	45.3643
		5	8.52006	9.2129	8.56253	7.11123	6.87858	7.36485
		5.5	4.53361	5.34194	4.67047	3.51654	3.28296	3.91747
		6	3.12663	4.10323	3.81422	2.18807	2.11047	3.05563
4 MU/segment
		Position (cm)	Dose Rate (MU/min)
			100	200	300	400	500	600
		-6	3.46991	4.21053	3.86568	2.78326	2.83186	3.64492
		-5.5	4.58734	5.32164	5.21281	4.14528	4.12979	4.93827
		-5	8.93942	9.64912	9.60562	8.82353	8.84956	9.70018
		-4.5	59.4001	61.6374	62.6123	62.8306	63.0678	67.0194
		-4	100.039	103.684	105.018	107.837	108.319	114.462
		-3.5	74.9265	78.1286	78.8364	81.366	81.8879	86.4785
		-3	31.8173	32.5146	32.2726	32.3924	32.3304	33.2158
		-2.5	78.5728	77.1345	77.5478	78.3458	78.2301	77.719
		-2	99.6275	97.8363	99.0433	100.73	100.767	99.0006
		-1.5	72.1035	71.2866	72.0422	73.9045	73.8643	72.2516
		-1	29.3472	29.8246	29.8126	29.3723	29.3805	29.1005
		-0.5	76.6908	76.7251	77.0207	76.0363	76.0472	76.2493
		0	100.627	100.994	100.742	100.908	101.18	100.647
		0.5	76.8085	77.4854	77.4307	77.6944	77.9941	77.5426
		1	32.9347	33.6842	33.0925	32.2148	32.3894	32.7454
		1.5	75.8087	76.4327	76.2593	73.4307	73.5103	75.5438
		2	99.7451	101.17	100.215	98.3616	98.0531	100.353
		2.5	77.0437	77.9532	77.255	77.043	76.5782	77.9541
		3	31.6409	32.0468	31.1011	30.0829	29.7935	29.6884
		3.5	72.574	71.1696	68.7036	65.8508	64.6018	61.0817
	Last segegment	4	96.04	93.7427	90.6091	87.88	86.0767	80.5409
		4.5	55.5773	54.6784	52.9481	51.9937	50.7375	47.5603
		5	8.41012	9.06433	8.60992	7.40229	7.19764	7.34862
		5.5	4.58734	5.02924	4.80281	3.67154	3.59882	3.82128
		6	3.23466	3.97661	3.68996	2.42795	2.35988	2.82187
5 MU/segment
		Position (cm)	Dose Rate (MU/min)
			100	200	300	400	500	600
		-6	3.48563	3.30865	3.97031	2.93885	2.92453	3.35893
		-5.5	4.61611	4.49031	5.23191	4.36088	4.33962	4.89443
		-5	8.9496	8.83882	9.49907	8.81656	8.82076	9.74088
		-4.5	59.2558	59.6502	62.0408	62.1899	62.2642	67.6583
		-4	100	100.725	104.712	106.699	106.887	114.108
		-3.5	75.0824	75.4372	78.7384	80.297	80.7075	86.0365
		-3	31.9359	31.6685	32.282	32.043	32.0755	33.2534
		-2.5	78.521	78.3205	77.5139	76.5524	77.1698	78.7428
		-2	99.8587	100.016	99.295	98.262	99.434	101.008
		-1.5	72.2562	72.2704	72.5417	72.2863	73.1604	74.0403
		-1	29.3453	29.1634	29.9072	29.1041	29.3396	29.5585
		-0.5	76.1187	76.1462	76.7347	75.794	75.7547	73.9443
		0	100.047	100.63	100.816	100.964	100.424	96.785
		0.5	76.4484	76.9497	77.3284	77.69	77.4057	74.6641
		1	32.7367	32.5666	33.0612	32.5644	32.5472	32.4856
		1.5	75.8361	74.87	75.8813	75.0356	75.0943	76.7275
		2	100.094	99.354	99.8887	100.774	100.141	102.207
		2.5	77.3434	76.5243	77.0315	78.9698	78.2547	79.6065
		3	31.6533	31.054	31.3544	30.6684	30.3302	31.142
		3.5	72.6331	71.136	70.0557	67.4988	65.5189	68.1862
	Last segegment	4	96.0433	94.2965	92.5789	90.0616	87.3585	90.739
		4.5	55.6288	54.6872	53.9889	53.2786	51.7453	53.5509
		5	8.38436	8.12983	8.79406	7.82114	7.59434	8.01344
		5.5	4.56901	4.30124	4.86085	3.93427	3.86793	4.22265
		6	3.25012	3.02505	3.71057	2.65445	2.54717	2.87908
6 MU/segment
		Position (cm)	Dose Rate (MU/min)
			100	200	300	400	500	600
		-6	3.41132	3.33029	3.7182	2.98156	3.07046	3.28366
		-5.5	4.62685	4.50568	4.93151	4.31542	4.4876	4.66834
		-5	8.9008	8.81546	9.27593	8.7093	8.9752	9.37624
		-4.5	59.0903	58.8481	60.7436	60.4158	62.7083	64.6446
		-4	99.9477	99.6735	102.466	103.57	107.309	109.666
		-3.5	75.0098	74.6768	77.182	78.7368	80.8555	83.0015
		-3	31.7998	31.5006	32.0548	32.091	32.0824	32.5201
		-2.5	78.2251	78.3597	78.043	77.6775	76.1711	77.3836
		-2	99.5948	99.7127	99.9217	99.9215	98.1367	99.8154
		-1.5	72.069	72.4827	73.3855	73.4798	72.2346	73.6252
		-1	29.4863	29.3065	30.0196	29.4233	29.0907	29.6716
		-0.5	76.6174	76.1264	76.8298	75.1667	73.9273	75.2077
		0	100.497	100.222	100.861	99.7646	97.7824	98.945
		0.5	76.8135	76.4399	77.2603	76.7752	75.7381	76.3154
		1	32.8977	32.4409	32.8767	32.4441	32.791	32.5597
		1.5	75.7156	75.382	75.4599	74.8921	77.9819	75.7616
		2	99.9085	100.065	99.2172	100.314	104.081	101.24
		2.5	77.1272	77.3018	76.6732	78.3444	81.1705	79.0452
		3	31.6037	31.1088	31.272	30.6395	30.9408	30.8585
		3.5	72.814	70.5237	70.2935	67.5167	66.2511	67.3744
	Last segegment	4	96.3404	93.4831	93.1115	90.3099	88.2955	89.8457
		4.5	55.679	54.4208	54.3248	53.3935	52.1585	53.132
		5	8.46948	8.18859	8.57143	7.80698	7.71552	7.87287
		5.5	4.47	4.30978	4.69667	3.96234	3.89713	4.11447
		6	3.29369	2.97767	3.60078	2.70694	2.71618	2.80891
7 MU/segment
		Position (cm)	Dose Rate (MU/min)
			100	200	300	400	500	600
		-6	3.49815	3.33483	3.68221	3.07156	3.10008	3.17782
		-5.5	4.60814	4.51381	4.8873	4.42169	4.44794	4.5977
		-5	8.87992	8.89288	9.10511	8.84338	8.89588	9.09398
		-4.5	59.0313	59.589	59.8527	60.9248	61.4961	62.8803
		-4	99.9664	100.651	101.261	104.197	105.302	107.066
		-3.5	75.0757	75.2863	76.3892	79.0842	79.6248	80.8316
		-3	31.8197	31.7314	31.9683	32.2007	31.8095	32.2853
		-2.5	78.0693	78.3517	77.929	77.9365	75.5813	77.7891
		-2	99.4618	99.8428	99.4867	100.484	97.1807	100.473
		-1.5	72.2502	72.7599	73.0083	74.1562	71.841	74.307
		-1	29.5325	29.4408	29.9933	29.703	29.5518	29.7836
		-0.5	76.522	75.96	76.0879	74.9663	76.727	75.1859
		0	100.303	100.112	100.424	99.0662	101.494	98.952
		0.5	76.8584	76.3306	76.8244	76.3839	78.1759	76.7072
		1	32.8961	32.6072	32.9056	32.3695	32.8204	32.522
		1.5	75.9502	75.4884	75.7532	74.9325	75.7834	75.2536
		2	100.236	100.045	100.089	100.45	101.325	100.575
		2.5	77.1947	77.4422	77.293	78.5104	79.052	78.6004
		3	31.5843	31.3609	31.3658	30.9181	30.7312	30.6964
		3.5	72.8221	71.5473	70.2968	68.6544	67.0897	67.7147
	Last segegment	4	96.3673	94.8911	92.9257	92.0792	89.7338	90.1623
		4.5	55.7013	55.0416	54.2624	54.5117	53.1394	53.5497
		5	8.47629	8.28655	8.53604	7.99955	7.85129	7.91075
		5.5	4.4736	4.3117	4.65298	4.0504	3.97619	4.0568
		6	3.36361	3.16641	3.58179	2.80153	2.76311	2.83976
8 MU/segment
		Position (cm)	Dose Rate (MU/min)
			100	200	300	400	500	600
		-6	3.47127	3.35327	3.71426	3.06002	3.09954	3.21205
		-5.5	4.64797	4.55927	4.95234	4.35465	4.44069	4.63964
		-5	8.8841	8.8244	9.16773	8.73872	8.91119	9.1603
		-4.5	58.8056	59.2117	60.4893	59.9059	61.365	63.0812
		-4	99.4313	100.216	102.172	102.422	104.908	107.544
		-3.5	74.897	75.1838	76.9087	77.5304	79.247	81.1341
		-3	31.8886	31.6796	32.2492	31.8949	31.9193	32.3585
		-2.5	78.6331	78.1547	78.6479	77.5893	77.3098	77.2678
		-2	100.137	99.8039	100.432	100.039	99.5728	99.3655
		-1.5	72.9849	73.1248	73.8135	74.1173	73.2863	73.7286
		-1	29.7411	29.6794	30.2741	29.8352	29.3562	30.0387
		-0.5	76.1914	76.0663	76.0833	75.5296	75.5514	75.3941
		0	99.8725	99.9804	99.8428	100.01	100.318	99.3655
		0.5	76.1914	76.2428	76.555	76.9125	77.2502	76.7324
		1	32.7417	32.4738	32.8387	32.3951	32.5154	32.6559
		1.5	75.6619	75.4192	75.4938	74.7352	74.8957	75.6617
		2	99.9902	100.216	99.7249	99.951	100.109	101.269
		2.5	77.1328	77.4782	77.233	78.1483	78.174	79.1117
		3	31.6533	31.2678	31.6007	30.8651	30.9656	31.2581
		3.5	72.9849	71.4188	71.9564	68.5563	69.9483	69.1484
	Last segegment	4	96.7837	94.6269	95.3031	92.0361	93.5525	92.4655
		4.5	56.0404	54.9466	55.6254	54.5802	55.3149	54.7834
		5	8.53108	8.2361	8.75504	7.97372	8.01709	8.03014
		5.5	4.58913	4.35337	4.65756	4.11926	4.05325	4.13403
		6	3.32418	3.14737	3.59634	2.94233	2.89092	2.94438
9 MU/segment
		Position (cm)	Dose Rate (MU/min)
			100	200	300	400	500	600
		-6	3.49413	3.34757	3.66364	3.17058	3.13917	3.22778
		-5.5	4.61538	4.52445	4.91975	4.40213	4.39484	4.53989
		-5	8.91786	8.89199	9.21144	8.80426	8.73736	8.97481
		-4.5	58.4615	59.0533	60.4763	60.0838	59.278	60.9867
		-4	98.9048	99.8256	102.189	102.716	101.212	103.945
		-3.5	74.5502	74.7973	76.701	77.902	76.5696	78.8314
		-3	31.8123	31.6973	32.1092	31.9679	31.7579	32.1728
		-2.5	78.4094	78.2233	78.1926	77.1159	78.2177	77.9391
		-2	100.339	100.061	99.9913	99.5196	100.872	100.534
		-1.5	73.3507	73.2543	73.7439	73.9977	74.5553	74.5276
		-1	30.0391	29.9451	30.3297	30.0026	29.7698	30.3621
		-0.5	76.5059	76.4188	76.0729	75.8844	74.843	76.2334
		0	99.8696	100.689	100.044	100.279	99.0147	100.665
		0.5	76.2451	76.7065	76.5701	77.2731	76.4126	77.6767
		1	32.6728	32.5604	32.8943	32.5181	32.3334	32.4877
		1.5	75.5411	75.0065	75.6804	75.0459	74.7907	74.029
		2	99.7914	99.2503	99.9651	100.201	100.113	98.8016
		2.5	77.1838	76.7326	77.2767	78.5571	78.3746	77.2831
		3	31.6036	31.3835	31.6382	31.1294	30.8947	30.8607
		3.5	72.9074	72.4959	71.8859	69.517	68.9833	69.0955
	Last segegment	4	96.6623	96.1381	95.3855	93.2571	92.5009	92.6085
		4.5	55.9843	55.8365	55.7135	55.3149	54.857	54.8985
		5	8.50065	8.39508	8.68807	8.12298	8.08336	8.13506
		5.5	4.56323	4.41984	4.7104	4.19251	4.10708	4.19874
		6	3.33768	3.19066	3.58514	2.98716	2.92989	2.9916
10 MU/segment
		Position (cm)	Dose Rate (MU/min)
			100	200	300	400	500	600
		-6	3.47445	3.33934	3.67739	3.17572	3.16885	3.25545
		-5.5	4.67173	4.51517	4.82511	4.44601	4.49314	4.6099
		-5	8.87393	8.81869	9.13492	8.75088	8.89169	9.12475
		-4.5	58.5727	58.8148	59.4472	59.3978	60.3736	62.5188
		-4	98.9984	99.4748	100.437	101.505	103.177	106.455
		-3.5	74.5833	74.7119	75.5856	77.1113	77.9442	80.2931
		-3	31.81	31.7002	31.9488	31.8984	31.9959	31.8416
		-2.5	78.0108	78.1924	78.0918	77.5347	77.6841	74.8277
		-2	99.7731	100.016	99.8282	100.071	100.126	96.2376
		-1.5	73.0339	73.395	73.5478	74.4766	74.2551	71.596
		-1	30.0728	29.913	30.3794	30.2047	29.9858	30.2257
		-0.5	76.8135	76.217	76.3351	75.8645	75.2956	77.7505
		0	100.642	100.368	100.273	100.212	99.5586	102.749
		0.5	76.6022	76.5227	76.6396	77.1818	76.6908	79.105
		1	32.6786	32.5703	32.792	32.4394	32.4216	33.0059
		1.5	75.1937	75.6761	75.7027	74.406	74.8226	75.5881
		2	99.5853	99.6159	99.8985	99.7177	100.315	101.014
		2.5	76.8135	77.1576	77.436	78.1698	78.5354	79.0337
		3	31.5283	31.324	31.574	31.028	31.1682	31.1762
		3.5	73.0339	71.8664	71.3695	69.6072	70.0457	69.3149
	Last segegment	4	97.0264	95.2653	94.3707	93.2016	93.7175	93.0059
		4.5	56.1781	55.4284	55.114	55.2811	55.5258	55.1762
		5	8.54527	8.34836	8.57277	8.09221	8.1113	8.12673
		5.5	4.53087	4.37407	4.59088	4.16373	4.18572	4.2297
		6	3.33359	3.15121	3.53685	2.94048	3.00331	2.9703
