# Supplementary material for: Three corrections for overshoot effect improved the dose for step-and-shoot intensity-modulated radiation therapy
Source: PLoS One. 2021 Apr 23;16(4):e0250243. doi: 10.1371/journal.pone.0250243 (PMC8064569; doi:10.1371/journal.pone.0250243)
Supplement: S3 Table — (XLSX) [file pone.0250243.s006.xlsx]

## Sheet: Relative Dose
1 MU/segment eith 600 MU/min
		Position (cm)	correction
			No correct	Block	Reverse	Index
		-6	5.86854	3.64742	3.73832	4.17957
		-5.5	7.51174	4.33131	4.78972	5.10836
		-5	13.615	8.20669	9.57944	9.28793
		-4.5	90.3756	55.1672	62.5	58.2817
	1st segment	-4	152.113	95.0608	104.089	100.077
		-3.5	112.676	72.7204	78.7383	77.5542
		-3	38.2629	32.5988	32.8271	32.9721
		-2.5	79.5775	77.7356	79.6729	77.0898
		-2	97.4178	100.988	99.5327	97.5232
		-1.5	69.7183	74.5441	72.0794	71.7492
		-1	28.8732	31.231	30.0234	30.6502
		-0.5	77.9343	75.228	76.285	77.0898
		0	100.235	98.4802	99.0654	101.006
		0.5	77.4648	77.9635	76.4019	77.5542
		1	34.0376	34.8784	32.5935	33.2043
		1.5	78.8732	74.5441	77.3364	76.6254
		2	102.347	100.532	101.402	101.471
		2.5	78.4038	79.5593	78.3879	78.9474
		3	26.7606	33.9666	31.6589	32.2755
		3.5	39.6714	71.3526	70.0935	71.9814
	5th segegment	4	48.5915	97.3404	91.1215	95.8978
		4.5	28.169	60.1824	50.5841	56.6563
		5	6.57277	8.89058	7.8271	9.75232
		5.5	3.99061	5.47112	4.43925	5.57276
		6	3.28638	3.41945	3.6215	3.94737
2 MU/segment eith 600 MU/min
		Position (cm)	Dose Rate (MU/min)
			No correct	Block	Reverse	Index
		-6	4.2171	3.62675	3.28638	3.67299
		-5.5	5.6228	4.87344	4.69484	5.21327
		-5	10.6599	8.61352	9.09624	9.12322
		-4.5	72.6279	56.4413	59.9178	59.3602
	1st segment	-4	121.945	97.5822	101.232	100.474
		-3.5	90.5506	74.915	77.23	76.8957
		-3	34.0882	32.9807	31.9836	32.346
		-2.5	78.1335	75.595	77.7582	77.1327
		-2	98.2819	99.2822	99.5892	98.2227
		-1.5	70.8708	74.3483	73.2394	72.8673
		-1	28.5826	31.1674	29.9883	31.5166
		-0.5	76.9621	74.8017	76.8192	82.2275
		0	100.625	100.076	101.174	101.54
		0.5	77.1964	80.4685	78.6972	82.7014
		1	32.9168	35.8141	33.0399	33.2938
		1.5	76.3764	73.895	75	71.9194
		2	101.093	100.642	99.2371	100.237
		2.5	78.485	81.1485	78.0516	73.5782
		3	29.2854	33.7741	31.2793	31.3981
		3.5	55.408	69.0215	69.777	73.4597
	5th segegment	4	72.0422	95.7688	92.8991	98.8152
		4.5	42.8739	60.1813	54.4601	58.6493
		5	7.0285	9.29354	8.27465	9.00474
		5.5	3.98282	5.10011	4.28404	4.73934
		6	2.92854	3.62675	3.40376	3.43602
3 MU/segment eith 600 MU/min
		Position (cm)	Dose Rate (MU/min)
			No correct	Block	Reverse	Index
		-6	3.91747	3.87146	3.51334	3.78151
		-5.5	5.40611	4.78239	4.56734	4.88445
		-5	10.1854	8.50202	8.66623	9.05987
		-4.5	69.5743	55.1113	58.4385	58.8498
	1st segment	-4	119.248	96.9383	98.4906	99.0284
		-3.5	89.3967	75.1518	74.9512	75.709
		-3	33.5336	33.1731	31.6981	32.3004
		-2.5	76.9391	75.6073	78.0351	77.4422
		-2	98.2502	99.5951	100.286	98.3981
		-1.5	71.4547	75.1518	74.0143	73.1092
		-1	28.9109	31.4271	30.2537	30.8824
		-0.5	76.469	74.8482	76.4736	77.0483
		0	100.757	100.354	100.677	100.998
		0.5	77.9577	80.6174	78.2694	77.6786
		1	32.8284	35.3745	32.8302	33.6397
		1.5	76.0773	73.1781	74.717	76.812
		2	100.992	100.051	99.0371	100.604
		2.5	78.5845	81.2247	78.0742	78.7815
		3	29.381	33.7804	31.542	32.458
		3.5	57.9786	69.0789	71.0085	73.8971
	5th segegment	4	75.7639	96.8623	94.1574	98.7132
		4.5	45.3643	61.2601	55.1984	58.6134
		5	7.36485	9.18522	8.51008	9.21744
		5.5	3.91747	4.8583	4.33312	4.88445
		6	3.05563	3.64372	3.24008	3.70273
